# Supplementary material for: Biodegradable and Reusable Cellulose-Based Nanofiber Membrane Preparation for Mask Filter by Electrospinning
Source: Membranes (Basel). 2021 Dec 24;12(1):23. doi: 10.3390/membranes12010023 (PMC8777847; doi:10.3390/membranes12010023)
Supplement: Supplementary file 1 [file membranes-12-00023-s001.zip]

Archive with 1 entries (1 files):
- membranes-1499751-supplementary.pdf
